# Supplementary material for: Identification of Candidate Genes for Min Pig Villi Hair Traits by Genome-Wide Association of Copy Number Variation
Source: Vet Sci. 2023 Apr 23;10(5):307. doi: 10.3390/vetsci10050307 (PMC10222405; doi:10.3390/vetsci10050307)
Supplement: Supplementary file 1 [file vetsci-10-00307-s001.zip]

Archive with 1 entries (1 files):
- vetsci-2307978-supplementary.pdf
